# Supplementary material for: Circular RNA hsa_circ_0051040 Promotes Hepatocellular Carcinoma Progression by Sponging miR-569 and Regulating ITGAV Expression
Source: Cells. 2022 Nov 11;11(22):3571. doi: 10.3390/cells11223571 (PMC9688127; doi:10.3390/cells11223571)
Supplement: Supplementary file 1 [file cells-11-03571-s001.zip]

Archive with 1 entries (1 files):
- cells-1956974-supplementary.pdf
